# Supplementary material for: Potential of Carbon Nanotube Chemiresistor Array in Detecting Gas-Phase Mixtures of Toxic Chemical Compounds
Source: Nanomaterials (Basel). 2023 Jul 28;13(15):2199. doi: 10.3390/nano13152199 (PMC10421483; doi:10.3390/nano13152199)
Supplement: Supplementary file 1 [file nanomaterials-13-02199-s001.zip]

Archive with 1 entries (1 files):
- nanomaterials-2477620-supplementary.pdf
